# Supplementary material for: A transcriptional response to replication stress selectively expands a subset of Brca2-mutant mammary epithelial cells
Source: Nat Commun. 2023 Aug 25;14:5206. doi: 10.1038/s41467-023-40956-w (PMC10457340; doi:10.1038/s41467-023-40956-w)
Supplement: Supplementary file 4 — Supplementary Data 1 [file 41467_2023_40956_MOESM4_ESM.xlsx]

## Sheet: Supplementary Dataset 1
Supplementary Dataset 1: Differentially expressed genes between Passage 4 HU-treated Brca2mut/WT cells and wildtype control, HU-treated wildtype and Brca2mut/WT control cells.
Upregulated							Downregulated
Gene_ID	avg_log2FC	pct.1	pct.2	p_val_adj			Gene_ID	avg_log2FC	pct.1	pct.2	p_val_adj		Gene expression fold differences of genes identified as being differentially expressed between HU-treated Brca2mut/WT and wildtype (control and HU-treated) and Brca2mut/WT transcripts, related to Figure 4
H2-Q7	1.16318	0.746	0.633	8.20362e-112			Krt14	-1.53034	0.603	0.819	2.06794e-217
Ifit3	1.09599	0.689	0.486	4.70105e-149			Ly6d	-1.37258	0.388	0.658	7.60638e-150
Tesc	1.0316	0.612	0.41	4.38021e-128			Krt5	-1.32853	0.294	0.573	2.93802e-155
H2-K1	0.944316	0.998	0.997	1.92527e-113			Fabp5	-1.2844	0.84	0.888	6.47653e-52
Ifi27l2a	0.902578	0.78	0.642	5.4589e-96			Ndufa4l2	-1.28089	0.125	0.359	1.94135e-115
Aqp5	0.900871	0.941	0.852	1.14322e-149			Lgals7	-1.22141	0.329	0.543	2.17568e-106
Chpt1	0.875767	0.919	0.826	3.59188e-187			Spp1	-1.17301	0.562	0.767	6.99724e-134
Bst2	0.821057	0.995	0.976	2.4593e-174			Krt6a	-1.14391	0.217	0.398	1.0203e-64
Sez6	0.805733	0.428	0.165	2.21219e-219			Csn1s1	-0.860649	0.55	0.704	2.63585e-81
Tspan8	0.798224	0.708	0.425	2.74817e-217			Sfn	-0.850479	0.678	0.806	6.41729e-101
H2-D1	0.762468	1	0.999	1.19933e-127			Fam162a	-0.806068	0.968	0.975	5.62805e-82
B2m	0.761526	1	0.998	3.12785e-114			Dmkn	-0.756981	0.11	0.308	3.23886e-89
Slc12a2	0.759714	0.868	0.741	3.94655e-151			Krt17	-0.75666	0.215	0.392	5.6553e-65
Cpd	0.751045	0.879	0.821	2.85668e-100			Sostdc1	-0.754767	0.158	0.325	1.9198e-61
Afap1l1	0.71714	0.579	0.377	9.52004e-150			Gsta4	-0.707476	0.689	0.731	1.15713e-37
Gm48882	0.714265	0.451	0.24	1.49575e-140			Ccnd2	-0.691586	0.293	0.45	2.7721e-56
Tmigd1	0.704262	0.405	0.175	1.76095e-179			Mgp	-0.679948	0.644	0.781	2.20762e-74
4930469K13Rik	0.691776	0.496	0.275	5.07732e-121			Crabp2	-0.644933	0.347	0.553	3.4655e-84
Pipox	0.675998	0.491	0.256	5.74546e-152			Rbp7	-0.643469	0.543	0.641	9.75659e-34
Fetub	0.635959	0.415	0.173	1.91591e-199			Perp	-0.618583	0.802	0.845	2.34184e-58
Irf7	0.633028	0.922	0.851	6.77676e-112			Rbp1	-0.607838	0.971	0.984	8.56571e-107
Akap12	0.624465	0.584	0.466	2.10044e-59			Sparcl1	-0.595565	0.363	0.466	3.23937e-27
Iigp1	0.618064	0.571	0.405	3.84523e-99			S100a14	-0.577511	0.32	0.504	2.92746e-65
H2-Q6	0.616833	0.556	0.355	3.62973e-136			Tmsb4x	-0.571719	0.963	0.956	1.82949e-29
Tceal9	0.616266	0.973	0.955	1.13828e-142			Emb	-0.569379	0.359	0.618	3.02976e-128
Ifi44	0.607457	0.914	0.839	4.00132e-126			Stmn2	-0.563886	0.173	0.297	1.42688e-34
Thrsp	0.607305	0.523	0.36	6.93769e-83			Sparc	-0.539575	0.198	0.379	9.16635e-66
Xbp1	0.587548	0.898	0.84	1.13222e-79			Id4	-0.537448	0.26	0.39	5.95986e-40
Trf	0.587045	0.863	0.885	1.03057e-06			Fst	-0.514613	0.151	0.289	4.05073e-43
Tspan1	0.578355	0.493	0.27	1.25467e-120			Ctsc	-0.514548	0.466	0.64	2.22617e-87
Cgnl1	0.573831	0.782	0.645	9.47945e-109			Col18a1	-0.502035	0.406	0.552	2.74702e-57
H2-T22	0.567696	0.807	0.735	3.49788e-90			Ramp1	-0.492033	0.468	0.662	5.29627e-80
Emid1	0.561205	0.7	0.568	9.83158e-82			Klk8	-0.479685	0.185	0.342	4.73798e-52
Mb	0.538833	0.665	0.476	1.71916e-124			Gja1	-0.476614	0.301	0.505	6.25908e-81
Ifit3b	0.530217	0.58	0.401	7.13318e-107			Gsto1	-0.475024	0.631	0.758	5.97104e-77
St6galnac2	0.525463	0.857	0.751	3.44347e-113			Sdc1	-0.468893	0.647	0.744	2.21669e-57
Pglyrp1	0.525115	0.937	0.892	2.88605e-63			Tpm2	-0.462246	0.528	0.68	4.45483e-61
4931406C07Rik	0.523453	0.899	0.795	1.17663e-82			Hspb1	-0.460791	0.903	0.915	1.58339e-51
Ifit1	0.5174	0.769	0.646	1.90941e-76			Anxa2	-0.448996	0.934	0.985	2.0748e-121
Socs2	0.509484	0.771	0.656	3.00876e-84			Col17a1	-0.442849	0.127	0.325	1.47179e-81
H2-Q4	0.508335	0.678	0.523	3.22942e-130			Ahnak	-0.439015	0.619	0.809	2.01042e-91
Tmem37	0.508202	0.722	0.576	6.63273e-78			Cst3	-0.438828	0.939	0.962	8.89308e-100
Isg15	0.507862	0.965	0.931	2.08201e-77			Capg	-0.430026	0.629	0.833	2.7258e-101
Phf11d	0.506405	0.707	0.565	3.52033e-114			Moxd1	-0.428851	0.164	0.371	1.92583e-85
Rassf3	0.501649	0.819	0.697	2.91013e-103			Gpx2	-0.410536	0.257	0.397	6.01914e-42
Ly6e	0.492802	0.999	0.999	2.74215e-67			Serpinb5	-0.402712	0.654	0.802	2.6634e-85
Gbp3	0.491646	0.693	0.543	4.48118e-119			S100a10	-0.398967	0.985	0.992	3.88096e-62
Phactr1	0.474272	0.605	0.445	1.53352e-97			Sox9	-0.385847	0.779	0.825	8.15531e-50
Plcb4	0.467967	0.517	0.297	1.2837e-136			S100a16	-0.383294	0.954	0.961	3.11627e-47
Folr1	0.463348	0.803	0.651	1.67376e-85
Csn3	0.456649	0.985	0.943	2.97281e-62
Cldn3	0.448452	0.908	0.798	1.82815e-109
Aldoc	0.445203	0.88	0.805	2.55278e-54
Chchd10	0.445157	0.861	0.734	3.91875e-103
Ifitm3	0.44313	0.997	0.994	6.86437e-98
Hs3st1	0.434733	0.604	0.427	8.39292e-85
Calm1	0.427626	0.995	0.994	1.14054e-45
Sp100	0.426829	0.535	0.303	1.91273e-154
Psmb8	0.422064	0.949	0.931	1.43368e-70
Wwc1	0.419695	0.766	0.628	1.55276e-105
Rsad2	0.413806	0.398	0.189	1.03894e-131
Deptor	0.41247	0.783	0.678	2.23254e-78
Ehd4	0.412406	0.837	0.769	3.4825e-75
Ltbp2	0.409601	0.775	0.647	2.5341e-63
H2-T23	0.40439	0.916	0.902	1.25934e-61
Smpdl3a	0.40128	0.607	0.497	3.62993e-72
Serpine2	0.399242	0.882	0.822	2.44325e-74
Hk1	0.395065	0.872	0.795	5.43107e-105
Stk39	0.393936	0.846	0.728	3.99279e-88
Xaf1	0.389736	0.887	0.82	7.98488e-108
Car6	0.385806	0.463	0.287	2.28025e-81
Blnk	0.381805	0.503	0.27	1.28496e-156
