# Supplementary material for: A transcriptional response to replication stress selectively expands a subset of Brca2-mutant mammary epithelial cells
Source: Nat Commun. 2023 Aug 25;14:5206. doi: 10.1038/s41467-023-40956-w (PMC10457340; doi:10.1038/s41467-023-40956-w)
Supplement: Supplementary file 5 — Supplementary Data 2 [file 41467_2023_40956_MOESM5_ESM.xlsx]

## Sheet: Supplementary Dataset 2
Supplementary Dataset 2: Gene ontology GO and MSigDB terms for top differentially expressed genes DEGs upregulated in Brca2mut/WT HU treated cellscompared to wildytpe (control and HU treated) and Brca2mut/WT control.
GO terms
	Cluster 1
GO ID	Term	pos.Overlap	pos.Adjusted.P.value	pos.Odds.Ratio	pos.Combined.Score	pos.Genes	pos.log10pval
GO:0002237	response to molecule of bacterial origin	02/73	0.0325565	56.1042	396.872	SLPI;CD14	3.07213
GO:0043312	neutrophil degranulation	3/481	0.0325565	13.6053	81.052	SLPI;FABP5;CD14	2.58726
GO:0002283	neutrophil activation involved in immune response	3/485	0.0325565	13.4896	80.0454	SLPI;FABP5;CD14	2.57704
GO:0002446	neutrophil mediated immunity	3/488	0.0325565	13.4041	79.3032	SLPI;FABP5;CD14	2.56943
GO:1903895	negative regulation of IRE1-mediated unfolded protein response	01/5	0.0325565	454.182	2638.91	HSPA5	2.52336
	Clsuter 2
	Term	pos.Overlap	pos.Adjusted.P.value	pos.Odds.Ratio	pos.Combined.Score	pos.Genes	pos.log10pval
GO:0071357	cellular response to type I interferon	05/65	3.50852e-05	50.2576	792.009	IFITM3;BST2;STAT1;IFI35;IFIT3	6.84404
GO:0060337	type I interferon signaling pathway	5/65	3.50852e-05	50.2576	792.009	IFITM3;BST2;STAT1;IFI35;IFIT3	6.84404
GO:1903901	negative regulation of viral life cycle	3/20	0.000909676	100.563	1192.87	IFITM3;BST2;PTX3	5.15156
GO:0034097	response to cytokine	5/150	0.000909676	20.7074	240.3	IFITM3;BST2;MME;STAT1;TIMP3	5.03978
GO:0048525	negative regulation of viral process	4/70	0.000909676	35.4652	410.95	IFITM3;BST2;STAT1;PTX3	5.03234
	Cluster 3
	Term	pos.Overlap	pos.Adjusted.P.value	pos.Odds.Ratio	pos.Combined.Score	pos.Genes	pos.log10pval
GO:0002576	platelet degranulation	5/125	0.00281634	19.6756	224.758	TMSB4X;CD9;TAGLN2;TIMP1;THBS1	4.96103
GO:0043312	neutrophil degranulation	8/481	0.00281634	8.44799	94.0849	FABP5;SLPI;ANXA3;NME2;CYBA;PTX3;S100A11;LTF	4.83672
GO:0002283	neutrophil activation involved in immune response	8/485	0.00281634	8.37542	92.7766	FABP5;SLPI;ANXA3;NME2;CYBA;PTX3;S100A11;LTF	4.81078
GO:0002446	neutrophil mediated immunity	8/488	0.00281634	8.32179	91.8128	FABP5;SLPI;ANXA3;NME2;CYBA;PTX3;S100A11;LTF	4.79149
GO:0048525	negative regulation of viral process	4/70	0.00305341	28.0296	300.725	IFITM3;SLPI;PTX3;LTF	4.65948
	Cluster 4
	Term	pos.Overlap	pos.Adjusted.P.value	pos.Odds.Ratio	pos.Combined.Score	pos.Genes	pos.log10pval
GO:0071357	cellular response to type I interferon	12/65	9.03645e-10	25.1308	694.676	IFITM3;BST2;EGR1;SP100;RSAD2;STAT1;IRF7;ISG15;IFIT1;XAF1;IFIT3;PSMB8	12.0049
GO:0060337	type I interferon signaling pathway	12/65	9.03645e-10	25.1308	694.676	IFITM3;BST2;EGR1;SP100;RSAD2;STAT1;IRF7;ISG15;IFIT1;XAF1;IFIT3;PSMB8	12.0049
GO:0140546	defense response to symbiont	13/124	1.13177e-07	13.0344	292.058	IFITM3;ZBP1;RSAD2;DDX58;STAT1;ISG15;IFIT1;IFI44L;IFIT3;BST2;IFIH1;BCL2;IRF7	9.7311
GO:0051607	defense response to virus	13/133	2.05078e-07	12.0513	259.399	IFITM3;ZBP1;RSAD2;DDX58;STAT1;ISG15;IFIT1;IFI44L;IFIT3;BST2;IFIH1;BCL2;IRF7	9.348
GO:0019221	cytokine-mediated signaling pathway	23/621	9.86142e-06	4.42469	77.1153	IFITM3;EGR1;CDKN1A;SP100;RSAD2;STAT1;ISG15;PIK3R1;TRAF1;IFIT1;IFIT3;PSMB8;PSMB9;BST2;UBB;UBC;KIT;BCL2;IRF7;LCP1;XAF1;B2M;UBA52	7.56907
MSigDB Hallmark terms
	Cluster 1
	Term	pos.Overlap	pos.Adjusted.P.value	pos.Odds.Ratio	pos.Combined.Score	pos.Genes	pos.log10pval
	KRAS Signaling Up	2/200	0.0461091	19.9899	101.782	SLPI;APOD	2.21127
	Estrogen Response Late	2/200	0.0461091	19.9899	101.782	FABP5;CHPT1	2.21127
	TGF-beta Signaling	01/54	0.113644	34.1938	117.769	ID3	1.49578
	Cholesterol Homeostasis	01/74	0.113644	24.8007	77.7394	FABP5	1.36132
	IL-6/JAK/STAT3 Signaling	01/87	0.113644	21.0381	62.615	CD14	1.29258
	Clsuter 2
	Term	pos.Overlap	pos.Adjusted.P.value	pos.Odds.Ratio	pos.Combined.Score	pos.Genes	pos.log10pval
	Interferon Gamma Response	8/200	8.87276e-08	27.4583	536.358	IFITM3;LGALS3BP;BST2;RNF213;STAT1;IFI35;DDX60;IFIT3	8.4833
	Interferon Alpha Response	06/97	3.65854e-07	40.943	713.379	IFITM3;LGALS3BP;BST2;IFI35;DDX60;IFIT3	7.56703
	Epithelial Mesenchymal Transition	4/200	0.00493993	11.8643	89.0731	OXTR;TIMP3;CAPG;PTX3	3.26052
	Coagulation	3/138	0.0153387	12.5886	76.6257	TIMP3;CD9;CTSB	2.64352
	Estrogen Response Late	3/200	0.0346912	8.59971	43.4085	ST6GALNAC2;CD9;CHPT1	2.19218
	Cluster 3
	Term	pos.Overlap	pos.Adjusted.P.value	pos.Odds.Ratio	pos.Combined.Score	pos.Genes	pos.log10pval
	Epithelial Mesenchymal Transition	9/200	2.62128e-08	24.5051	512.714	LGALS1;GADD45B;TPM2;TPM1;HTRA1;CAPG;PTX3;TIMP1;THBS1	9.08664
	Coagulation	6/138	1.31725e-05	21.9745	307.862	ANXA1;HTRA1;CD9;TIMP1;THBS1;KLK8	6.08445
	Apoptosis	4/161	0.00561123	11.7292	88.0121	IFITM3;ANXA1;GADD45B;TIMP1	3.2588
	Cholesterol Homeostasis	03/74	0.00561123	19.0928	138.66	FABP5;CD9;S100A11	3.15403
	IL-2/STAT5 Signaling	4/199	0.00776919	9.4254	63.2811	IFITM3;GADD45B;ODC1;CAPG	2.9158
	Cluster 4
	Term	pos.Overlap	pos.Adjusted.P.value	pos.Odds.Ratio	pos.Combined.Score	pos.Genes	pos.log10pval
	Interferon Gamma Response	27/200	8.19153e-22	18.802	984.483	IFITM3;CDKN1A;IFIT1;DDX60;USP18;IFIT3;IFI44L;IFIH1;ST3GAL5;B2M;HERC6;ZBP1;RSAD2;SP110;DDX58;STAT1;TAP1;TRAFD1;IFI44;ISG15;PSMB8;TAPBP;PSMB9;BST2;IRF7;XAF1;LY6E	22.7398
	Interferon Alpha Response	20/97	4.19817e-20	30.1497	1439.06	IFITM3;RSAD2;SP110;TAP1;TRAFD1;IFI44;ISG15;DDX60;PARP9;USP18;IFIT3;IFI44L;PSMB8;PSMB9;BST2;IFIH1;IRF7;B2M;HERC6;LY6E	20.7291
	TNF-alpha Signaling via NF-kB	14/200	1.14206e-07	8.39247	156.883	EGR1;CDKN1A;BTG2;DDX58;TAP1;TRAF1;LITAF;PNRC1;IFIH1;PTPRE;BHLHE40;HES1;CCN1;HBEGF	8.1184
	p53 Pathway	12/200	4.43283e-06	7.03634	102.194	APP;PTPRE;CDKN1A;BTG2;NOTCH1;EPHX1;TAP1;TRAFD1;WWP1;NUPR1;CTSD;HBEGF	6.30756
	Hypoxia	12/200	4.43283e-06	7.03634	102.194	AKAP12;CDKN1A;PFKL;TGFB3;CITED2;BHLHE40;BCL2;MYH9;CCN1;PNRC1;HS3ST1;HK1	6.30756
KEGG terms
	Cluster 4
	Term	pos.Overlap	pos.Adjusted.P.value	pos.Odds.Ratio	pos.Combined.Score	pos.Genes	pos.log10pval
	Epstein-Barr virus infection	21/229	1.05782e-12	11.7103	384.478	H2-T23;H2-T22;CDKN1A;DDX58;STAT1;H2-Q6;H2-K1;H2-Q7;H2-Q4;TAP1;OAS1A;ISG15;PIK3R1;TAPBP;PLCG2;BCL2;BLNK;IRF7;HES1;B2M;H2-D1	14.2589
	Antigen processing and presentation	10/90	1.34262e-06	13.7014	247.793	H2-T23;H2-T22;H2-Q6;H2-K1;H2-Q7;H2-Q4;TAP1;B2M;H2-D1;TAPBP	7.85432
	Herpes simplex virus 1 infection	19/433	2.0333e-06	5.20558	89.4765	H2-T23;H2-T22;SP100;DDX58;STAT1;H2-Q6;H2-K1;H2-Q7;H2-Q4;TAP1;OAS1A;PIK3R1;TAPBP;BST2;IFIH1;BCL2;IRF7;B2M;H2-D1	7.4649
	Viral carcinogenesis	14/229	2.0333e-06	7.24974	123.079	H2-T23;H2-T22;CDKN1A;SP100;H2-Q6;H2-K1;H2-Q7;H2-Q4;PIK3R1;TRAF1;IRF7;HIST1H4I;H2-D1;HIST1H2BC	7.37304
	Human immunodeficiency virus 1 infection	14/238	2.63129e-06	6.95526	114.735	H2-T23;H2-T22;H2-Q6;H2-K1;H2-Q7;H2-Q4;TAP1;PIK3R1;TAPBP;BST2;PLCG2;BCL2;B2M;H2-D1	7.16416
