# Supplementary material for: A transcriptional response to replication stress selectively expands a subset of Brca2-mutant mammary epithelial cells
Source: Nat Commun. 2023 Aug 25;14:5206. doi: 10.1038/s41467-023-40956-w (PMC10457340; doi:10.1038/s41467-023-40956-w)
Supplement: Supplementary file 6 — Supplementary Data 3 [file 41467_2023_40956_MOESM6_ESM.xlsx]

## Sheet: Supplementary Dataset 3
Supplementary Dataset 3: Gene ontology GO terms for top differentially expressed genes DEGs upregulated in WT cells.
GO terms - GO for upregulated genes in WT-HU passage 4 compared with only the Wildtype control cells of Cluster 5
	Cluster 5
GO ID	Term	pos.Overlap	pos.Adjusted.P.value	pos.Odds.Ratio	pos.Combined.Score	pos.Genes	pos.log10pval
GO:0000470	maturation of LSU-rRNA	03/26	0.0168967	59.081	614.419	RPL7A;NHP2;RPL10A	4.51649
GO:0044772	mitotic cell cycle phase transition	5/209	0.0353871	11.5249	103.346	CDKN1A;CDC34;CCNG1;TUBB4B;TUBA4A	3.89442
GO:0006977	DNA damage response, signal transduction by p53 class mediator resulting in cell cycle arrest	03/56	0.036803	25.6003	206.911	CDKN1A;BTG2;BAX	3.51012
GO:0042273	ribosomal large subunit biogenesis	03/57	0.036803	25.125	201.752	RPL7A;NHP2;RPL10A	3.48736
GO:0031571	mitotic G1 DNA damage checkpoint signaling	03/65	0.036803	21.8743	167.172	CDKN1A;BTG2;BAX	3.31906
GO terms - Gene ontology GO terms for top differentially expressed genes DEGs upregulated in WT-Control treated cells compared to Brca2 mut/WT (control and HU treated) and WT HU treated.
	Clsuter 1
	Term	pos.Overlap	pos.Adjusted.P.value	pos.Odds.Ratio	pos.Combined.Score	pos.Genes	pos.log10pval
GO:0048259	regulation of receptor-mediated endocytosis	02/39	0.0300826	63.4149	468.326	C3;B2M	3.20731
GO:0048260	positive regulation of receptor-mediated endocytosis	02/44	0.0300826	55.8515	398.986	C3;B2M	3.10246
GO:0045807	positive regulation of endocytosis	02/48	0.0300826	50.9847	355.363	C3;B2M	3.02703
GO:0043312	neutrophil degranulation	4/481	0.0300826	10.9037	75.7543	C3;CST3;CRISPLD2;B2M	3.01729
GO:0002283	neutrophil activation involved in immune response	4/485	0.0300826	10.8108	74.7758	C3;CST3;CRISPLD2;B2M	3.00391
	Cluster 4
	Term	pos.Overlap	pos.Adjusted.P.value	pos.Odds.Ratio	pos.Combined.Score	pos.Genes	pos.log10pval
GO:0043312	neutrophil degranulation	13/481	2.27574e-06	9.8303	184.306	PIGR;CXCL1;MIF;LRG1;SLPI;FABP5;CRISPLD2;ANPEP;FTH1;LCN2;CD14;PGLYRP1;CD177	8.14246
GO:0002283	neutrophil activation involved in immune response	13/485	2.27574e-06	9.74499	181.745	PIGR;CXCL1;MIF;LRG1;SLPI;FABP5;CRISPLD2;ANPEP;FTH1;LCN2;CD14;PGLYRP1;CD177	8.09963
GO:0002446	neutrophil mediated immunity	13/488	2.27574e-06	9.68195	179.859	PIGR;CXCL1;MIF;LRG1;SLPI;FABP5;CRISPLD2;ANPEP;FTH1;LCN2;CD14;PGLYRP1;CD177	8.06776
GO:0006879	cellular iron ion homeostasis	04/58	0.00640946	23.0069	230.197	SCARA5;FTH1;LCN2;CP	4.34535
GO:0051402	neuron apoptotic process	03/21	0.00640946	51.0615	507.933	FAM162A;BNIP3;GAPDH	4.32013
