# Supplementary material for: A transcriptional response to replication stress selectively expands a subset of Brca2-mutant mammary epithelial cells
Source: Nat Commun. 2023 Aug 25;14:5206. doi: 10.1038/s41467-023-40956-w (PMC10457340; doi:10.1038/s41467-023-40956-w)
Supplement: Supplementary file 8 — Source Data [file 41467_2023_40956_MOESM8_ESM.xlsx]

## Sheet: Figure 1C
Figure 1C
Young
Cell lineage	Wildtype				Brca2 Mut/WT
Basal	4827	4785	1527		5997	1599	1696
HR- luminal	9660	9858	7695		11466	8804	7564
HR+ progenitor	542	210	559		270	642	680
HR+ differentiated	6200	6893	7997		8430	5266	6770
Stromal	15906	9463	20276		8928	18028	19759
Aged
Cell lineage	Wildtype						Brca2 Mut/WT
Basal	17211.8	3838	6046	14304.1	11139		28004.8	5290	2747	7313.41	12401	23386
HR- luminal	26750.6	27984	42862	74831.4	31962		30218.8	43054	31735	65787.4	30926	52510
HR+ progenitor	1027.22	1149	700	1667.55	1906		1363.36	1536	1972	2050.4	1667	681
HR+ differentiated	9758.61	10892	11820	17196.6	14625		11712.7	11806	14993	11342.6	9013	13374
Stromal	74635.1	94702	82441	78904.9	46789		83310	105754	106685	88231.5	51084	31508

## Sheet: Figure 1G
Figure 1G
Cell lineage	Wildtype					Brca2 Mut/WT
Basal	126	284	82	180		111	159	153	222
HR- luminal	144.5	230	194	222		266	233.5	335.5	408
HR+ luminal	122	195	172	215		150.5	130.5	197	244

## Sheet: Figure 2B
Figure 2B
Cell subtype	Wildtype - Control						Wildtype - 1mM						Brca2 mut/WT - Control							Brca2 mut/WT - 1mM
Basal	1.4	10.8	26.4	6.51	4.99		25	45.1	46.1	10.8	6.33		5	2	12.3	7.93	5.74	5.47		14	32	35.2	35.2	7.53	18.2
HR- Luminal-CD49b+	1.44	7.58	11.7	6.95	8.41		51.9	39.1	36.3	13.1	11.5		3.84	2.15	4.13	3.33	10.1	8.21		34	49.7	26.7	27.5	13	21.6
HR- luminal -DN+	1.71	4.91	9.34	20.5	18.5		21.4	34	31.1	40.4	33.6		1.59	0	0.83	2.37	23	18		44.4	28.8	29.8	30.4	39.8	49
HR+ luminal	1.02	9.69	21.2	8.44	9		7.59	43.5	28.6	12.5	7.16		2.47	1.79	3.48	4.29	9.07	8.11		10.7	14	23.5	22.6	9.93	16.9

## Sheet: Figure 2C
Figure 2C
Cell subtype	Wildtype - Control						Wildtype - 1mM						Brca2 mut/WT - Control							Brca2 mut/WT - 1mM
Basal	15.4	5.56	13.7	15.2	18.6		9.42	8.17	7.15	15.5	18.9		8.58	19.7	1.64	3.73	15.5	14.2		1.27	4.41	14.5	10.3	8.47	10
HR- Luminal-CD49b+	51.7	46.8	55	57	37.8		55.3	54.5	60.1	52.3	42.5		36.8	54.7	51.6	50.2	51.5	62.9		62.7	57.2	53.8	64.7	49.8	60.5
HR- luminal -DN+	27.9	32.3	28.6	19.9	27.2		10.7	15.8	16.5	15.3	18.4		38.7	25.4	30.6	30.5	23.6	16.1		19	23.3	15	8.54	14.2	8.03
HR+ luminal	14.8	11.3	6.12	16.3	28.3		27.5	20.4	15	26.5	32.9		19.8	14.1	9.33	12.3	18	14.7		10.2	11.5	25.2	21.3	30.6	25.3

## Sheet: Figure 2D
Figure 2D
Cell subtype	Wildtype - Control											Wildtype - 1mM HU											Brca2 mut/WT - Control											Brca2 mut/WT - 1mM HU
Basal	8	6.03	7.95	3	4.5	13.8	12.6	5.68	4.5	8.4		29	39	19.3	9	10	14.6	6.77	10.7	6.24	12		12	8	15.7	11.6	5	24.9	20.6	64.2	4.11	7.79		41.8	51.1	16	24	27	26.4	19.6	57.3	7.19	7.02
HR- Luminal-CD49b+	15.1	11.6	5.8	10.9	11.3	10.6	9.67	8.97	19.8	13.3		51.7	19	21.5	35.4	41.5	15.9	5.02	16.8	12.7	25.9		16.5	20.3	9.83	7.73	15.3	13.5	11.8	45.8	15.3	7.56		24.4	28	36.6	58.3	52	23.8	23.1	49.8	14.7	11.2
HR- luminal -DN+	28.4	18.2	7.62	10.6	9.17	15.8	13.2	8.57	30.8	23.3		33.5	20	11.2	26.6	40.4	10.6	4.32	12.8	16.8	34		23.7	25.2	17.8	11.5	15	24.8	20.4	63.4	15.8	13.7		32.5	39.9	28.3	52.7	38.9	24	23.7	55	10.7	12.4
HR+ luminal	17.2	15.4	12.5	9.92	11.3	17.3	20.8	34	41.1	44.4		33.9	15.5	22.5	16.6	19.6	23.9	11.1	33.6	30.1	47.8		20.1	23.1	18.3	14.7	8.32	31.1	29	70.3	25	28.1		21.7	20.7	16.6	43.8	26.8	41.7	42.9	57.9	28	27.7

## Sheet: Figure 3B
Figure 3B
Passage	Wildtype - Control											Wildtype - 1mM HU											Brca2 mut/WT - Control											Brca2 mut/WT - 1mM HU
P0	1387.33	1281.33	719.333	599.667	359.5	252	218.5	167	357.5	289.5		1343	1445.67	486.667	556.667	534.5	235.5	255.5	126	328.5	298		1222.33	1523.67	782	669.333	393.333	366	331	208.5	451	346		1230.33	1298.5	680.333	569.667	441	387.5	319.5	237.5	430	335.5
P2	361.333	525.667	1365	598	752	588.5	466	282.5	155.5	283.5		341.667	270.667	618.5	498	306	491	411.5	351	201	184.5		1030.67	474.333	1703	1239	982	390.5	479	447.5	272	267.5		800	334.333	1316.5	1229	954	287	452	516.5	325	151.5
P4	293.667	369	302	1252.5	1142.75	335.667	264.333	264.667	389.333	385		218	140.333	84	143	346.5	251.667	270.333	165.667	158.667	238		1006	354	722.333	1134	1532.5	276	320.333	340.667	344.667	290.667		1018.67	162	651.333	232.667	645.5	440.333	393	380.333	337.667	277

## Sheet: Figure 3D
Figure 3D
Sample	Basal only						Basal-HR+						Basal-HR-						HR+ only						HR- only						HR+HR-						All 3 +
Wildtype - Control	17.2414	1.38889	4.34783	8.33333	5.45455		24.1379	1.38889	8.69565	4.7619	3.63636		10.3448	12.5	15.2174	35.7143	25.4546		0	5.55556	1.08696	0	0		20.6897	43.0556	38.0435	20.2381	43.6364		6.89655	6.94444	13.0435	1.19048	3.63636		20.6897	29.1667	19.5652	29.7619	18.1818
Wildtype - 1mM HU	0	3.125	0	9.09091	1		0	0	0	18.1818	1		14.2857	37.5	0	22.7273	50		0	0	0	0	0		21.4286	12.5	0	45.4545	32		7.14286	6.25	0	0	0		57.1429	40.625	0	4.54545	16
Brca2 mut/WT - Control	0	2.38095	0	0	0		0	4.7619	0	9.52381	0		0	19.5238	0	12.6984	0		0	9.52381	0	0	0		6.25	38.0952	0	44.4444	0		0	9.52381	0	11.1111	0		83.75	26.1905	0	22.2222	0
Brca2 mut/WT - 1mM HU	0	1.86916	7.14286	3.44828	0		0	4.6729	0	1.14942	0		20	14.0187	21.4286	25.2874	16		0	2.80374	0	0	0		60	62.6168	67.8571	59.7701	66		0	2.80374	0	2.29885	4		20	11.2149	3.57143	8.04598	14

## Sheet: Figure 3E
Figure 3E
Passage	Wildtype-Control Basal									Wildtype-HU Basal									Brca2 mut/WT-Control Basal									Brca2 mut/WT-HU Basal
P0	23.3819	22.4691	16.1389	9.5391	10.4771	12.4932	3.86884	7.33217		23.1519	26.9559	14.0162	12.824	11.9888	11.273	3.58744	6.58496		19.2193	28.4424	18.4549	16.8865	9.63992	13.0451	4.21136	3.76548		23.2989	34.9414	22.2857	18.9744	7.99807	11.2339	5.62292	2.15372
P2	11.4953	6.1546	18.438	18.9212	14.916	5.29929	2.37198	6.6596		14.017	6.21431	23.4331	21.9951	21.4974	5.32338	1.84597	4.37202		10.1983	8.06467	9.71614	25.4757	17.5281	4.5319	5.91624	4.91771		11.6432	9.47867	7.76425	27.9261	20.4683	5.76681	5.51096	3.62616
P4	24.1652	23.4721	13.7949	17.3212	16.2813	8.1428	5.95975	9.86175		14.8674	14.2548	15.0649	16.492	18.9912	7.81839	10.2778	9.09091		24.4444	22.0147	22.3658	16.5836	15.843	9.39885	12.9233	11.1416		10.2386	9.3247	7.69603	15.1147	11.9697	5.50671	8.87851	8.45495
Passage	Wildtype-Control cd49b+									Wildtype-HU cd49b+									Brca2 mut/WT-Control cd49b+									Brca2 mut/WT-HU cd49b+									Wildtype-Control DN									Wildtype-HU DN
P0	45.7929	46.1728	39.7334	49.2067	49.8597	57.9	59.3	62.8		38.3041	41.5125	35.8075	50.1223	56.2242	71.8	57.8	53.4		46.3475	46.7269	36.3948	38.9622	42.5291	68	55.6	56.5		47.7359	56.6729	51.302	40.9938	46.9262	79.7	52.4	58.4		8.73786	14.4033	8.25366	8.57575	11.0383	33.5	14.1	13.1		9.42982	14.0788	5.13866	4.12155
P2	61.4953	72.9941	67.8379	69.3493	72.064	62.3	70.7	73.5		66.0439	69.616	67.8641	65.4663	62.5922	51.9	63.1	59.4		67.5165	74.9067	68.9655	56.6753	49.3483	58.8	65.9	79.9		63.448	74.3169	68.3619	58.601	40.8696	57.6	56.6	73.4		14.1121	8.81605	9.65385	8.90411	9.97394	31.3	17.8	16.6		13.9187	9.76731	15.8252	10.2058
P4	61.4744	45.7705	63.3512	58.309	62.3539	65.5	56.2	51.9		68.3393	70.4619	69.0043	66.3975	61.4165	49.4	59.2	61.9		63.5714	60.5619	63.3698	66.6781	53.7402	58.5	60.9	65.6		73.8916	71.5548	76.8635	72.7067	71.2439	69.8	75.4	76.6		10.6539	25.5484	10.1134	14.1657	11.1457	15.4	21.6	17.6		9.4695	9.97835	9.54113	13.6575
[truncated: 52 more columns]

## Sheet: Figure 3F
Figure 3F
Sample	Control											1mM HU
Wildtype	59.6667	62	42.5	34	39.3	261.05	458.462	212.54	350.507	343.091		18.6667	34	24	10.1	6.7	198.146	91.5663	40.724	171.146	321.217
Brca2 mut/WT	67.5	53	92.5	59.8	68.8	207.843	245.036	233.227	267.275	341.542		34.1667	61.5	63	18.3	23.4	375.78	270.136	193.548	227.684	105.263

## Sheet: Figure 5E
Figure 5E
Sample	Untreated										AZD1480										IFNβ
Wildtype Control	14	6.17	1.71	3.02	3.21	1.6	0.83	0.47			12.9	9.07	1.82	1.8	1.51		2.73	1.57	2.32		2.92	0.74	0.43	2.06	3.1		2.08	1.81	1.8
Wildtype 1mM HU	9.59	9.49	6.15	2.38	2.12	2.2	1.8	1.56			6.13	5.95	4.1	1.21	1.3		0.94	1.32	1.38		1.57	1.32	0.46	1.79	1.49		1.32	1.26	2.81
Brca2 mut/WTControl	16.4	16.7	2.85	0.66	2.26	2.1		2.34	1.62		2.77	15.6	2.5	0.69	0.67	0.81		2.48	2.75		4.25	1.12	1.54	1.99	3.82	2.05		5.01	1.23
Brca2 mut/WT1mM HU	12.5	12.1	4.09	2.81	4.92	2.63		2.44	4.96		0.91	8.7	6.49	1.14	1.49	1.66		0.86	1.46		4.69	1.72	1.79	2.19	3.35	0.79		3.01	2.79

[truncated: 14 more sheets: Figure 5F, Figure 5G, Figure 5H, Figure 5I, Figure 6C, Figure 6E, Figure 6F, Supp Fig 1, Supp Fig 2, Supp Fig 3, Supp Fig 4, Supp Fig 5, Supp Fig 8, Supp Fig 9]
